# Supplementary material for: Steric Effect of Antioxidant Diels-Alder-Type Adducts: A Comparison of Sanggenon C with Sanggenon D
Source: Molecules. 2018 Oct 11;23(10):2610. doi: 10.3390/molecules23102610 (PMC6222520; doi:10.3390/molecules23102610)
Supplement: Supplementary file 1 [file molecules-23-02610-s001.zip]

Archive with 3 entries (3 files):
- Suppl. 3 Certificate Sanggenon D.pdf
- Suppl. 1 Dose response curves.pdf
- Suppl. 2 Certificate Sanggenon C.pdf
